# Supplementary material for: Enhancing UV-B Protection and Abiotic Stress Tolerance in Tomato Plants: The Role of Silicon Nanoparticles in Photosynthetic Parameters, Pigments, and Secondary Metabolite Production
Source: Plants (Basel). 2025 Aug 21;14(16):2599. doi: 10.3390/plants14162599 (PMC12389229; doi:10.3390/plants14162599)
Supplement: Supplementary file 1 [file plants-14-02599-s001.zip]

Archive with 1 entries (1 files):
- plants-3784412-supplementary.pdf
